# Supplementary material for: Preferential Response of Basal-Like Head and Neck Squamous Cell Carcinoma Cell Lines to EGFR-Targeted Therapy Depending on EREG-Driven Oncogenic Addiction
Source: Cancers (Basel). 2019 Jun 8;11(6):795. doi: 10.3390/cancers11060795 (PMC6627901; doi:10.3390/cancers11060795)
Supplement: Supplementary file 1 [file cancers-11-00795-s001.zip]

Archive with 3 entries (2 files):
- cancers-508813 - supplementary files/
- cancers-508813 - supplementary files/cancers-508813 - supplementart tables 1-4 final.xlsx
- cancers-508813 - supplementary files/cancers-508813 - Supplementary - final version.pdf
