# Supplementary material for: Preferential Response of Basal-Like Head and Neck Squamous Cell Carcinoma Cell Lines to EGFR-Targeted Therapy Depending on EREG-Driven Oncogenic Addiction
Source: Cancers (Basel). 2019 Jun 8;11(6):795. doi: 10.3390/cancers11060795 (PMC6627901; doi:10.3390/cancers11060795)
Supplement: Supplementary file 1 [file cancers-11-00795-s001.zip › cancers-508813 - supplementary files/cancers-508813 - supplementart tables 1-4 final.xlsx]

## Sheet: Table S1
Table S1. List of markers found to be up- and down-regulated in basal HNSCC tumor samples.
	Mean AUC in the datasets
Upregulated Basal Markers
BNC1	0.9
RGS20	0.9
RHOD	0.88
MYO1B	0.88
CDH3	0.88
CAV1	0.88
PLEK2	0.88
MICALCL	0.87
AREG	0.87
FBLIM1	0.87
EREG	0.86
ITGA3	0.86
UPP1	0.86
PLCB3	0.86
RAB38	0.86
TUBB6	0.85
PYGL	0.85
PAQR5	0.84
Downregulated Basal Markers
CHPT1	0.9
CBX7	0.9
ZBED3	0.89
MYB	0.88
ALDH1A1	0.87
ASRGL1	0.86
MYLIP	0.86
HHAT	0.86
METTL7A	0.86
GCNT2	0.85
HLF	0.85
MYO5C	0.85
EYA2	0.84
FAM3B	0.83

## Sheet: Table S2
Table S2. List of the 25 HNSCC cell line.
Cell line	Group	Source	Authentication	Sanger medium3	Molecular Subtype
BHY	1	DSMZ	Certified	A	Basal
CAL27	1	DSMZ	Certified	A	Basal
CAL33	1	DSMZ	Certified	A	Basal
HSC2	1	RIKEN	Certified	A	Basal
HSC3	1	RIKEN	Certified	A	Basal
KYSE150	1	DSMZ	Certified	B	Basal
SCC15	1	IGBMC	Authenticated	A2	Basal
SCC25	1	IGBMC	Authenticated	A	Basal
SCC4	1	IGBMC	Authenticated	A	Basal
SCC9	1	IGBMC	Authenticated	A	Basal
KYSE270	2	DSMZ	Certified	B	Non-Basal
KYSE180	2	DSMZ	Certified	B	Non-Basal
TE6	2	HAINAUT	Authenticated	A	Non-Basal
TE5	2	IGBMC	Authenticated	A	Non-Basal
TE10	2	RIKEN	Certified	A	Non-Basal
KYSE140	2	DSMZ	Certified	B	Non-Basal
KYSE510	2	DSMZ	Certified	B	Non-Basal
RPMI2650	2	IGBMC	Authenticated	A	Non-Basal
LB771HNC	2	Brasseur, Belgium	Authenticated1	A	Non-Basal
HCE4	2	HoGeun, Korea	Authenticated1	A	Non-Basal
KYSE70	2	DSMZ	Certified	B	Non-Basal
TE4	2	RIKEN	Certified	B	Non-Basal
TE14	2	RIKEN	Certified	B	Non-Basal
TT	2	ECACC	Certified	A	Non-Basal
HSC4	2	RIKEN	Certified	A	Non-Basal

## Sheet: Table S3
Table S3. List of the 26 clinically relevant cancer mutated genes analyzed in the 25 HNSCC cell lines.
Gene	Transcripts	Exon
AKT1	NM_005163.2	exon 3
ALK	NM_004304.4	exons 20 to 29
BRAF	NM_004333.4	exons 11 and 15
CDKN2A	NM_000077.4 p16/INK4a and	full coding sequence (3 exons)
	NM_058195.3 p14/ARF
CTNNB1	NM_001904.3	exon 3
DDR2	NM_006182.2	full coding sequence (16 exons)
EGFR	NM_005228.3	exons 18, 19, 20 and 21
ERBB2	NM_004448.3	exons 19, 20 and 21
ERBB4	NM_005235.2	exons 10 and 12
FGFR2	NM_000141.4	exons 7, 12 and 14
FGFR3	NM_000142.4	exons 7, 9, 14 and 16
H3F3A	NM_002107.4	exon 2
HIST1H3B	NM_003537.3	exon 1
HRAS	NM_005343.3	exons 2, 3 and 4
IDH1	NM_005896.3	exon 4
IDH2	NM_002168.3	exon 4
KIT	NM_000222.2	exons 8, 9, 10, 11, 13, 14, 17 and 18
KRAS	NM_033360.3	exons 2, 3 and 4
MAP2K1	NM_002755.3	exons 2 and 3
MET	NM_001127500.1	exons 2, 10, 14, 15, 16, 17, 18, 19 and 20
NRAS	NM_002524.4	exons 2, 3 and 4
PDGFRA	NM_006206.4	exons 12, 14 and 18
PIK3CA	NM_006218.2	exons 2, 3, 10, 11 and 21
PIK3R1	NM_181523.2	exons 11, 12 and 13
PTEN	NM_000314.6	full coding sequence (9 exons)
STK11	NM_000455.4	full coding sequence (9 exons)

## Sheet: Table S4
Table S4. Results of Next Generation Sequencing of a panel of 26 clinically relevant cancer genes in the 25 HNSCC cell lines.
Cell line	subtype	Gene	Mutation type	Expected data from COSMIC database on genes analysed with Multiplicom-Agilent Tumor HotSpot (THS) NGS panel	Observed data with Multiplicom-Agilent Tumor HotSpot (THS) NGS panel	Variant Allelic Frequency	GNL	known.mutation.not.covered.by.the.panel	synonymous.mutation	mutated	mutated.or.cnv	possibly.mutated
BHY	Basal	AKT1		No mutation	No mutation detected		0	0	0	0	0	0
		ALK		No mutation	No mutation detected		0	0	0	0	0	0
		BRAF		No mutation	No mutation detected		0	0	0	0	0	0
		CDKN2A	Stop gained	No mutation in COSMIC database_x000D_ but mutation_x000D_ NM_000077.4 exon 2 (p16/INK4A) : _x000D_ c.172C>T;p.R58*_x000D_ described in the literature_x000D_ Garnett MJ et al., Nature 2012,483,570-577	NM_000077.4 exon 2 (p16/INK4A) : _x000D_ c.172C>T;p.R58*_x000D_ _x000D_ NM_058193.3 exon 2 (p14/ARF) :_x000D_ c.215C>T;p.P72L	100	0	0	0	1	1	1
		CTNNB1		No mutation	No mutation detected		0	0	0	0	0	0
		DDR2		No mutation	No mutation detected		0	0	0	0	0	0
		EGFR		No mutation	No mutation detected		0	0	0	0	0	0
		ERBB2		No mutation	No mutation detected		0	0	0	0	0	0
		ERBB4		No mutation	No mutation detected		0	0	0	0	0	0
		FGFR2		No mutation	No mutation detected		0	0	0	0	0	0
		FGFR3		No mutation	No mutation detected		0	0	0	0	0	0
		H3F3A		No mutation	No mutation detected		0	0	0	0	0	0
		HIST1H3B		No mutation	No mutation detected		0	0	0	0	0	0
		HRAS		No mutation	No mutation detected		0	0	0	0	0	0
		IDH1		No mutation	No mutation detected		0	0	0	0	0	0
		IDH2		No mutation	No mutation detected		0	0	0	0	0	0
		KIT		No mutation	No mutation detected		0	0	0	0	0	0
		KRAS		No mutation	No mutation detected		0	0	0	0	0	0
		MAP2K1		No mutation	No mutation detected		0	0	0	0	0	0
		MET		No mutation	No mutation detected		0	0	0	0	0	0
		NRAS		No mutation	No mutation detected		0	0	0	0	0	0
		PDGFRA		No mutation	No mutation detected		0	0	0	0	0	0
		PIK3CA		No mutation	No mutation detected		0	0	0	0	0	0
		PIK3R1		No mutation	No mutation detected		0	0	0	0	0	0
		PTEN		No mutation	No mutation detected		0	0	0	0	0	0
		STK11		No mutation	No mutation detected		0	0	0	0	0	0
CAL27	Basal	AKT1		No mutation	No mutation detected		0	0	0	0	0	0
		ALK		No mutation	No mutation detected		0	0	0	0	0	0
		BRAF		No mutation	No mutation detected		0	0	0	0	0	0
		CDKN2A	Stop gained	NM_000077.4 exon 2 (p16/INK4A) : _x000D_ c.205G>T;p.E69*	NM_000077.4 exon 2 (p16/INK4A) : _x000D_ c.205G>T;p.E69*_x000D_ _x000D_ NM_058193.3 exon 2 (p14/ARF) :_x000D_ c.248G>T;p.G83V	99	0	0	0	1	1	1
		CTNNB1		No mutation	No mutation detected		0	0	0	0	0	0
		DDR2		No mutation	No mutation detected		0	0	0	0	0	0
		EGFR	CNV-gain	No mutation_x000D_ but EGFR high-level copy number gain_x000D_ described in the literature only_x000D_ Tsui IF, Head Neck, 2010,32(9),1143-1160_x000D_ but not in COSMIC cell line database_x000D_ on CAL-27 CIRCOS Plot	No mutation detected_x000D_ Possible copy number gain at EGFR_x000D_ exons 18 to 21_x000D_ (data infered from comparison of read depth values between cell lines)		1	0	0	0	1	0
		ERBB2		No mutation	No mutation detected		0	0	0	0	0	0
		ERBB4		No mutation	No mutation detected		0	0	0	0	0	0
		FGFR2		No mutation	No mutation detected		0	0	0	0	0	0
		FGFR3		No mutation	No mutation detected		0	0	0	0	0	0
		H3F3A		No mutation	No mutation detected		0	0	0	0	0	0
		HIST1H3B		No mutation	No mutation detected		0	0	0	0	0	0
		HRAS		No mutation	No mutation detected		0	0	0	0	0	0
		IDH1		No mutation	No mutation detected		0	0	0	0	0	0
		IDH2		No mutation	No mutation detected		0	0	0	0	0	0
		KIT		No mutation	No mutation detected		0	0	0	0	0	0
		KRAS		No mutation	No mutation detected		0	0	0	0	0	0
		MAP2K1		No mutation	No mutation detected		0	0	0	0	0	0
		MET		No mutation	No mutation detected		0	0	0	0	0	0
		NRAS	Missense	NM_002524.4 exon 3 :_x000D_ c.203G>C; p.R68T_x000D_ and_x000D_ NM_002524.4 exon 3_x000D_ c.274G>A;p.D92N	NM_002524.4 exon 3 :_x000D_ c.203G>C; p.R68T_x000D_ and_x000D_ NM_002524.4 exon 3_x000D_ c.274G>A;p.D92N	50_x000D_ and_x000D_ 50	0	0	0	1	1	1
		PDGFRA		No mutation	No mutation detected		0	0	0	0	0	0
		PIK3CA		No mutation	No mutation detected		0	0	0	0	0	0
		PIK3R1		No mutation	No mutation detected		0	0	0	0	0	0
		PTEN		No mutation	No mutation detected		0	0	0	0	0	0
		STK11		No mutation	No mutation detected		0	0	0	0	0	0
CAL33	Basal	AKT1		No mutation	No mutation detected		0	0	0	0	0	0
		ALK		No mutation	No mutation detected		0	0	0	0	0	0
		BRAF		No mutation	No mutation detected		0	0	0	0	0	0
		CDKN2A	Stop gained	NM_000077.4 exon 2 (p16/INK4A) : _x000D_ c.262G>T;p.E88*	NM_000077.4 exon 2 (p16/INK4A) : _x000D_ c.262G>T;p.E88*_x000D_ _x000D_ NM_058193.3 exon 2 (p14/ARF) :_x000D_ c.305G>T;p.G102V	99	0	0	0	1	1	1
		CTNNB1		No mutation	No mutation detected		0	0	0	0	0	0
		DDR2		No mutation	No mutation detected		0	0	0	0	0	0
		EGFR		No mutation	No mutation detected		0	0	0	0	0	0
		ERBB2	Synonymous	NM_004448.3 exon 3 :_x000D_ c.258C>T;p.I86I_x000D_ (synonymous variant)_x000D_ (position not covered by THS NGS panel)	No mutation detected		0	1	1	0	0	0
		ERBB4		NM_005235.2 exon 12 :_x000D_ c.1395C>A;p.N465K	NM_005235.2 exon 12 :_x000D_ c.1395C>A;p.N465K	47	0	0	0	1	1	1
		FGFR2		No mutation	No mutation detected		0	0	0	0	0	0
		FGFR3		No mutation	No mutation detected		0	0	0	0	0	0
		H3F3A		No mutation	No mutation detected		0	0	0	0	0	0
		HIST1H3B		No mutation	No mutation detected		0	0	0	0	0	0
		HRAS		No mutation	No mutation detected		0	0	0	0	0	0
		IDH1		No mutation	No mutation detected		0	0	0	0	0	0
		IDH2		No mutation	No mutation detected		0	0	0	0	0	0
		KIT		No mutation	No mutation detected		0	0	0	0	0	0
		KRAS		No mutation	No mutation detected		0	0	0	0	0	0
		MAP2K1		No mutation	No mutation detected		0	0	0	0	0	0
		MET		No mutation	No mutation detected		0	0	0	0	0	0
		NRAS		No mutation	No mutation detected		0	0	0	0	0	0
		PDGFRA		No mutation	No mutation detected		0	0	0	0	0	0
		PIK3CA	Missense	NM_006218.2 exon 21_x000D_ c.3140A>G;p.H1047R	NM_006218.2 exon 21_x000D_ c.3140A>G;p.H1047R	34	0	0	0	1	1	1
		PIK3R1		No mutation	No mutation detected		0	0	0	0	0	0
		PTEN		No mutation	No mutation detected		0	0	0	0	0	0
		STK11		No mutation	No mutation detected		0	0	0	0	0	0
HCE4	Non-Basal	AKT1		No mutation	No mutation detected		0	0	0	0	0	0
		ALK		No mutation	No mutation detected		0	0	0	0	0	0
		BRAF		No mutation	No mutation detected		0	0	0	0	0	0
		CDKN2A		No mutation	No mutation detected		0	0	0	0	0	0
		CTNNB1		No mutation	No mutation detected		0	0	0	0	0	0
		DDR2		No mutation	No mutation detected		0	0	0	0	0	0
		EGFR		No mutation	No mutation detected		0	0	0	0	0	0
		ERBB2		No mutation	No mutation detected		0	0	0	0	0	0
		ERBB4		No mutation	No mutation detected		0	0	0	0	0	0
		FGFR2		No mutation	No mutation detected		0	0	0	0	0	0
		FGFR3		No mutation	No mutation detected		0	0	0	0	0	0
		H3F3A		No mutation	No mutation detected		0	0	0	0	0	0
		HIST1H3B		No mutation	NM_003537.3 exon 1 :_x000D_ c.128G>C;p.R43P	5	0	0	0	1	1	1
		HRAS		No mutation	No mutation detected		0	0	0	0	0	0
		IDH1		No mutation	No mutation detected		0	0	0	0	0	0
		IDH2		No mutation	No mutation detected		0	0	0	0	0	0
		KIT		No mutation	No mutation detected		0	0	0	0	0	0
		KRAS		No mutation	No mutation detected		0	0	0	0	0	0
		MAP2K1		No mutation	No mutation detected		0	0	0	0	0	0
		MET		No mutation	No mutation detected		0	0	0	0	0	0
		NRAS		No mutation	No mutation detected		0	0	0	0	0	0
		PDGFRA		No mutation	No mutation detected		0	0	0	0	0	0
		PIK3CA		No mutation	No mutation detected		0	0	0	0	0	0
		PIK3R1		No mutation	No mutation detected		0	0	0	0	0	0
		PTEN		No mutation	No mutation detected		0	0	0	0	0	0
		STK11		No mutation	No mutation detected		0	0	0	0	0	0
HSC2	Basal	AKT1		No mutation	No mutation detected		0	0	0	0	0	0
		ALK		No mutation	No mutation detected		0	0	0	0	0	0
		BRAF		No mutation	No mutation detected		0	0	0	0	0	0
		CDKN2A		NM_000077.4 exon 2 (p16/INK4A) : c.457+2T>C;p.?_x000D_ _x000D_ NB : mutations affecting the CDKN2A transcript coding for p14/ARF are not reported in the COSMIC database_x000D_ but a 5 bp deletion in the exon 1b specific to p14/ARF is described in the literature for the HSC-2 cell line_x000D_ Akanuma D et al., Oral Oncol 1999,35,476-483	NM_000077.4 exon 2 (p16/INK4A) :_x000D_ c.457+2T>C;p.?_x000D_ _x000D_ No repercussion on p14/ARF (NM_058193.3) (3'UTR)_x000D_ NM_058193.3 exon 1 (p14/ARF) :_x000D_ c.115_119del;p.A39Rfs*22_x000D_ _x000D_ No repercussion on p16/INK4a_x000D_ (NM_000077.4)	100	0	0	0	1	1	1
		CTNNB1		NM_001904.3 exon 8 : c.1107C>T;p.H369H and exon 12 : c.1864G>T;p.A622S_x000D_ (positions not covered by THS panel)	No mutation detected		0	1	0	0	0	1
		DDR2		No mutation	No mutation detected		0	0	0	0	0	0
		EGFR		No mutation	No mutation detected		0	0	0	0	0	0
		ERBB2		No mutation	No mutation detected		0	0	0	0	0	0
		ERBB4		No mutation	No mutation detected		0	0	0	0	0	0
		FGFR2		No mutation	No mutation detected		0	0	0	0	0	0
		FGFR3		No mutation	No mutation detected		0	0	0	0	0	0
		H3F3A		No mutation	No mutation detected		0	0	0	0	0	0
		HIST1H3B		No mutation	No mutation detected		0	0	0	0	0	0
		HRAS		No mutation	No mutation detected		0	0	0	0	0	0
		IDH1		No mutation	No mutation detected		0	0	0	0	0	0
		IDH2		No mutation	No mutation detected		0	0	0	0	0	0
		KIT		No mutation	No mutation detected		0	0	0	0	0	0
		KRAS		No mutation	No mutation detected		0	0	0	0	0	0
		MAP2K1		No mutation	No mutation detected		0	0	0	0	0	0
		MET		No mutation	No mutation detected		0	0	0	0	0	0
		NRAS		No mutation	No mutation detected		0	0	0	0	0	0
		PDGFRA		No mutation	No mutation detected		0	0	0	0	0	0
		PIK3CA	Missense	NM_006218.2 exon 21 :_x000D_ c.3140A>G;p.H1047R	NM_006218.2 exon 21 :_x000D_ c.3140A>G;p.H1047R	56	0	0	0	1	1	1
		PIK3R1		No mutation	No mutation detected		0	0	0	0	0	0
		PTEN		No mutation	No mutation detected		0	0	0	0	0	0
		STK11		No mutation	No mutation detected		0	0	0	0	0	0
HSC3	Basal	AKT1		No mutation	No mutation detected		0	0	0	0	0	0
		ALK		No mutation	No mutation detected		0	0	0	0	0	0
		BRAF		No mutation	No mutation detected		0	0	0	0	0	0
		CDKN2A	Stop gained	NM_000077.4 exon 2 (p16/INK4A) : c.358G>T;p.E120*	NM_000077.4 exon 2 (p16/INK4A) : c.358G>T;p.E120*_x000D_ _x000D_ No repercussion on p14/ARF (NM_058193.3) (3'UTR)	100	0	0	0	1	1	1
		CTNNB1		No mutation	No mutation detected		0	0	0	0	0	0
		DDR2		No mutation	No mutation detected		0	0	0	0	0	0
		EGFR		No mutation	No mutation detected		0	0	0	0	0	0
		ERBB2		No mutation	No mutation detected		0	0	0	0	0	0
		ERBB4		No mutation	No mutation detected		0	0	0	0	0	0
		FGFR2		No mutation	No mutation detected		0	0	0	0	0	0
		FGFR3		No mutation	No mutation detected		0	0	0	0	0	0
		H3F3A		No mutation	No mutation detected		0	0	0	0	0	0
		HIST1H3B		No mutation	No mutation detected		0	0	0	0	0	0
		HRAS		No mutation	No mutation detected		0	0	0	0	0	0
		IDH1		No mutation	No mutation detected		0	0	0	0	0	0
		IDH2		No mutation	No mutation detected		0	0	0	0	0	0
		KIT		No mutation	No mutation detected		0	0	0	0	0	0
		KRAS		No mutation	No mutation detected		0	0	0	0	0	0
		MAP2K1	Missense	NM_002755.3 exon 10 : c.1062A>C;p.Q354H_x000D_ (position not covered by THS panel)	No mutation detected		0	1	0	0	0	1
		MET		No mutation	No mutation detected		0	0	0	0	0	0
		NRAS		No mutation	No mutation detected		0	0	0	0	0	0
		PDGFRA		No mutation	No mutation detected		0	0	0	0	0	0
		PIK3CA		No mutation	No mutation detected		0	0	0	0	0	0
		PIK3R1		No mutation	No mutation detected		0	0	0	0	0	0
		PTEN		No mutation	No mutation detected		0	0	0	0	0	0
		STK11		No mutation	No mutation detected		0	0	0	0	0	0
HSC4	Non-Basal	AKT1		No mutation	No mutation detected		0	0	0	0	0	0
		ALK		No mutation	No mutation detected		0	0	0	0	0	0
		BRAF		No mutation	No mutation detected		0	0	0	0	0	0
		CDKN2A	Stop gained	NM_000077.4 exon 2 (p16/INK4A) : _x000D_ c.238C>T;p.R80*	NM_000077.4 exon 2 (p16/INK4A) : _x000D_ c.238C>T;p.R80*_x000D_ _x000D_ NM_058193.3 exon 2 (p14/ARF) :_x000D_ c.281C>T;p.P94L	99	0	0	0	1	1	1
		CTNNB1	Missense	NM_001904.3 exon 9 :_x000D_ c.1234G>C;p.D412H_x000D_ (position not covered by THS NGS panel)	No mutation detected		0	1	0	0	0	1
		DDR2		No mutation	No mutation detected		0	0	0	0	0	0
		EGFR		No mutation	No mutation detected		0	0	0	0	0	0
		ERBB2		No mutation	No mutation detected		0	0	0	0	0	0
		ERBB4		No mutation	No mutation detected		0	0	0	0	0	0
		FGFR2		No mutation	No mutation detected		0	0	0	0	0	0
		FGFR3	Synonymous	NM_000142.4 exon 12 :_x000D_ c.1596C>T;p.I532I_x000D_ (synonymous variant)_x000D_ (position not covered by THS NGS panel)	No mutation detected		0	1	1	0	0	0
		H3F3A		No mutation	No mutation detected		0	0	0	0	0	0
		HIST1H3B		No mutation	No mutation detected		0	0	0	0	0	0
		HRAS		No mutation	No mutation detected		0	0	0	0	0	0
		IDH1		No mutation	No mutation detected		0	0	0	0	0	0
		IDH2		No mutation	No mutation detected		0	0	0	0	0	0
		KIT		No mutation	No mutation detected		0	0	0	0	0	0
		KRAS		No mutation	No mutation detected		0	0	0	0	0	0
		MAP2K1		No mutation	No mutation detected		0	0	0	0	0	0
		MET		No mutation	No mutation detected		0	0	0	0	0	0
		NRAS		No mutation	NM_002524.4 exon 2 :_x000D_ c.70A>G;p.I24V	4	0	0	0	1	1	1
		PDGFRA		No mutation	No mutation detected		0	0	0	0	0	0
		PIK3CA	Missense	NM_006218.2 exon 10 :_x000D_ c.1633G>A;p.E545K	NM_006218.2 exon 10 :_x000D_ c.1633G>A;p.E545K	18	0	0	0	1	1	1
		PIK3R1		No mutation	No mutation detected		0	0	0	0	0	0
		PTEN	Missense	NM_000314.6 exon 5 :_x000D_ c.408T>G;p.C136W_x000D_ and_x000D_ NM_000314.6 exon 9 : _x000D_ c.1027-2A>T;p.?	NM_000314.6 exon 5 :_x000D_ c.408T>G;p.C136W_x000D_ and_x000D_ NM_000314.6 exon 9 : _x000D_ c.1027-2A>T;p.?	25_x000D_ and_x000D_ 73	0	0	0	1	1	1
		STK11		No mutation	No mutation detected		0	0	0	0	0	0
KYSE70	Non-Basal	AKT1		No mutation	No mutation detected		0	0	0	0	0	0
		ALK		No mutation	No mutation detected		0	0	0	0	0	0
		BRAF		No mutation	No mutation detected		0	0	0	0	0	0
		CDKN2A	CNV-loss	No mutation_x000D_ but CDKN2A copy number loss_x000D_ described in COSMIC cell line database on KYSE-70 CIRCOS Plot_x000D_ and in the literature_x000D_ Tanaka H et al., Int J Cancer, 1997,70,437-442	No mutation detected_x000D_ Copy number loss at CDKN2A gene locus_x000D_ (Homozygous deletion for the entire gene coding sequence coding both p16/INK4a and p14/ARF)		-1	0	0	0	1	0
		CTNNB1		No mutation	No mutation detected		0	0	0	0	0	0
		DDR2		No mutation	No mutation detected		0	0	0	0	0	0
		EGFR	Frameshift	NM_005228.3 exon 2 : c.203delC;p.Y69Mfs*11 (Htz) and NM_201284.1 exon 16 : c.2015C>G;p.P672R (Htz)_x000D_ (positions not covered by THS NGS panel)	No mutation detected		0	1	0	0	0	1
		ERBB2		No mutation	No mutation detected		0	0	0	0	0	0
		ERBB4		No mutation	No mutation detected		0	0	0	0	0	0
		FGFR2		No mutation	No mutation detected		0	0	0	0	0	0
		FGFR3	Missense	NM_000142.4 exon 16 : c.2153A>G;p.N718S	NM_000142.4 exon 16 : c.2153A>G;p.N718S	100	0	0	0	1	1	1
		H3F3A		No mutation	No mutation detected		0	0	0	0	0	0
		HIST1H3B		No mutation	No mutation detected		0	0	0	0	0	0
		HRAS		No mutation	No mutation detected		0	0	0	0	0	0
		IDH1		No mutation	No mutation detected		0	0	0	0	0	0
		IDH2		No mutation	No mutation detected		0	0	0	0	0	0
		KIT	Missense	NM_000222.2 exon 16 : c.2335G>T;p.G779C (Htz)_x000D_ (position not covered by THS panel)	No mutation detected		0	1	0	0	0	1
		KRAS		No mutation	No mutation detected		0	0	0	0	0	0
		MAP2K1		No mutation	No mutation detected		0	0	0	0	0	0
		MET		No mutation	No mutation detected		0	0	0	0	0	0
		NRAS		No mutation	No mutation detected		0	0	0	0	0	0
		PDGFRA		No mutation	No mutation detected		0	0	0	0	0	0
		PIK3CA	In frame insertion	NM_006218.2 exon 21 : c.3207A>G;p.*1069insWKDN* (p.*1069Trpext*4)	NM_006218.2 exon 21 : c.3207A>G;p.*1069insWKDN* (p.*1069Trpext*4)	86	0	0	0	1	1	1
		PIK3R1		No mutation	No mutation detected		0	0	0	0	0	0
		PTEN		No mutation	No mutation detected		0	0	0	0	0	0
		STK11		No mutation	No mutation detected		0	0	0	0	0	0
KYSE140	Non-Basal	AKT1		No mutation	No mutation detected		0	0	0	0	0	0
		ALK		No mutation	No mutation detected		0	0	0	0	0	0
		BRAF		No mutation	No mutation detected		0	0	0	0	0	0
		CDKN2A	CNV-loss	No mutation_x000D_ but CDKN2A copy number loss_x000D_ described in COSMIC cell line database on KYSE-140 CIRCOS Plot_x000D_ and in the literature_x000D_ Tanaka H et al., Int J Cancer, 1997,70,437-442	No mutation detected_x000D_ Copy number loss at CDKN2A gene locus_x000D_ (Homozygous deletion for the entire gene coding sequence coding both p16/INK4a and p14/ARF)		-1	0	0	0	1	0
		CTNNB1		No mutation	No mutation detected		0	0	0	0	0	0
		DDR2		No mutation	No mutation detected		0	0	0	0	0	0
		EGFR		No mutation	No mutation detected		0	0	0	0	0	0
		ERBB2		No mutation	No mutation detected		0	0	0	0	0	0
		ERBB4		No mutation	No mutation detected		0	0	0	0	0	0
		FGFR2		No mutation	No mutation detected		0	0	0	0	0	0
		FGFR3		No mutation	No mutation detected		0	0	0	0	0	0
		H3F3A		No mutation	No mutation detected		0	0	0	0	0	0
		HIST1H3B		No mutation	No mutation detected		0	0	0	0	0	0
		HRAS		No mutation	No mutation detected		0	0	0	0	0	0
		IDH1		No mutation	No mutation detected		0	0	0	0	0	0
		IDH2		No mutation	No mutation detected		0	0	0	0	0	0
		KIT		NM_000222.2 exon 17 : c.2381C>A;p.A794E_x000D_ and NM_000222.2 intron 12 : c.1879+8C>T;p?_x000D_ (position not covered by THS panel)	NM_000222.2 exon 17 : c.2381C>A;p.A794E	33	0	1	0	1	1	1
		KRAS		No mutation	No mutation detected		0	0	0	0	0	0
		MAP2K1		No mutation	No mutation detected		0	0	0	0	0	0
		MET		No mutation	No mutation detected		0	0	0	0	0	0
		NRAS		No mutation	No mutation detected		0	0	0	0	0	0
		PDGFRA		No mutation	No mutation detected		0	0	0	0	0	0
		PIK3CA		No mutation	No mutation detected		0	0	0	0	0	0
		PIK3R1		No mutation	No mutation detected		0	0	0	0	0	0
		PTEN		No mutation	No mutation detected		0	0	0	0	0	0
		STK11		No mutation	No mutation detected		0	0	0	0	0	0
KYSE150	Basal	AKT1		No mutation	No mutation detected		0	0	0	0	0	0
		ALK		No mutation	No mutation detected		0	0	0	0	0	0
		BRAF		No mutation	No mutation detected		0	0	0	0	0	0
		CDKN2A		No mutation	No mutation detected		0	0	0	0	0	0
		CTNNB1		No mutation	No mutation detected		0	0	0	0	0	0
		DDR2		No mutation	No mutation detected		0	0	0	0	0	0
		EGFR		No mutation	No mutation detected		0	0	0	0	0	0
		ERBB2		No mutation	No mutation detected		0	0	0	0	0	0
		ERBB4		No mutation	No mutation detected		0	0	0	0	0	0
		FGFR2		No mutation	No mutation detected		0	0	0	0	0	0
		FGFR3		No mutation	No mutation detected		0	0	0	0	0	0
		H3F3A		No mutation	No mutation detected		0	0	0	0	0	0
		HIST1H3B		No mutation	No mutation detected		0	0	0	0	0	0
		HRAS		No mutation	No mutation detected		0	0	0	0	0	0
		IDH1		No mutation	No mutation detected		0	0	0	0	0	0
		IDH2		No mutation	No mutation detected		0	0	0	0	0	0
		KIT		No mutation	No mutation detected		0	0	0	0	0	0
		KRAS		No mutation	No mutation detected		0	0	0	0	0	0
		MAP2K1		No mutation	No mutation detected		0	0	0	0	0	0
		MET		No mutation	No mutation detected		0	0	0	0	0	0
		NRAS		No mutation	No mutation detected		0	0	0	0	0	0
		PDGFRA		NM_006206.4 exon 11 : c.1588_1589delinsAG;p.A530R_x000D_ (position not covered by THS panel)	No mutation detected		0	1	0	0	0	1
		PIK3CA		No mutation	No mutation detected		0	0	0	0	0	0
		PIK3R1		No mutation	No mutation detected		0	0	0	0	0	0
		PTEN		No mutation	No mutation detected		0	0	0	0	0	0
		STK11		No mutation	No mutation detected		0	0	0	0	0	0
KYSE180	Non-Basal	AKT1		No mutation	No mutation detected		0	0	0	0	0	0
		ALK		No mutation	No mutation detected		0	0	0	0	0	0
		BRAF		NM_004333.4 exon 7 : c.976A>G;p.I326V_x000D_ (position not covered by THS panel)	No mutation detected		0	1	0	0	0	1
		CDKN2A	CNV-loss	No mutation_x000D_ but focal CDKN2A copy number loss_x000D_ described in COSMIC cell line database on KYSE-180 CIRCOS Plot_x000D_ and in the literature_x000D_ Tanaka H et al., Int J Cancer, 1997,70,437-442	No mutation detected_x000D_ Focal copy number loss at CDKN2A gene locus_x000D_ (Homozygous deletion limited to exon 1 of p16/INK4A and alternate exon 1 of p14/ARF)		-1	0	0	0	1	0
		CTNNB1		No mutation	No mutation detected		0	0	0	0	0	0
		DDR2		No mutation	No mutation detected		0	0	0	0	0	0
		EGFR		No mutation	No mutation detected		0	0	0	0	0	0
		ERBB2		No mutation	No mutation detected		0	0	0	0	0	0
		ERBB4		No mutation	No mutation detected		0	0	0	0	0	0
		FGFR2		No mutation	No mutation detected		0	0	0	0	0	0
		FGFR3		No mutation	No mutation detected		0	0	0	0	0	0
		H3F3A		No mutation	No mutation detected		0	0	0	0	0	0
		HIST1H3B		No mutation	No mutation detected		0	0	0	0	0	0
		HRAS		No mutation	No mutation detected		0	0	0	0	0	0
		IDH1		No mutation	No mutation detected		0	0	0	0	0	0
		IDH2		No mutation	No mutation detected		0	0	0	0	0	0
		KIT		No mutation	No mutation detected		0	0	0	0	0	0
		KRAS		No mutation	No mutation detected		0	0	0	0	0	0
		MAP2K1		No mutation	No mutation detected		0	0	0	0	0	0
		MET		No mutation	No mutation detected		0	0	0	0	0	0
		NRAS		No mutation	No mutation detected		0	0	0	0	0	0
		PDGFRA		No mutation	No mutation detected		0	0	0	0	0	0
		PIK3CA		No mutation	No mutation detected		0	0	0	0	0	0
		PIK3R1		No mutation	No mutation detected		0	0	0	0	0	0
		PTEN		NM_000314.6 exon 1 : c.58G>A;p.G20R	NM_000314.6 exon 1 : c.58G>A;p.G20R	5	0	0	0	1	1	1
		STK11		No mutation	No mutation detected		0	0	0	0	0	0
KYSE270	Non-Basal	AKT1		No mutation	No mutation detected		0	0	0	0	0	0
		ALK		No mutation	No mutation detected		0	0	0	0	0	0
		BRAF		No mutation	No mutation detected		0	0	0	0	0	0
		CDKN2A		No mutation	No mutation detected		0	0	0	0	0	0
		CTNNB1		No mutation	No mutation detected		0	0	0	0	0	0
		DDR2		No mutation	No mutation detected		0	0	0	0	0	0
		EGFR		NM_005228.3 exon 21 : c.2582T>A;p.L861Q	NM_005228.3 exon21:c.2582T>A:p.L861Q	25	0	0	0	1	1	1
		ERBB2		No mutation	No mutation detected		0	0	0	0	0	0
		ERBB4		No mutation	No mutation detected		0	0	0	0	0	0
		FGFR2		No mutation	No mutation detected		0	0	0	0	0	0
		FGFR3		No mutation	No mutation detected		0	0	0	0	0	0
		H3F3A		No mutation	No mutation detected		0	0	0	0	0	0
		HIST1H3B		No mutation	No mutation detected		0	0	0	0	0	0
		HRAS		No mutation	No mutation detected		0	0	0	0	0	0
		IDH1		No mutation	No mutation detected		0	0	0	0	0	0
		IDH2		No mutation	No mutation detected		0	0	0	0	0	0
		KIT		No mutation	No mutation detected		0	0	0	0	0	0
		KRAS		No mutation	No mutation detected		0	0	0	0	0	0
		MAP2K1		No mutation	No mutation detected		0	0	0	0	0	0
		MET		No mutation	No mutation detected		0	0	0	0	0	0
		NRAS		NM_002524.4 exon 3 :_x000D_ c.181C>A;p.Q61K_x000D_ in COSMIC cell line database_x000D_ but not in other publication_x000D_ (Garnett MJ et al., Nature 2012,483,570-577)	No mutation detected		0	0	0	0	0	0
		PDGFRA		No mutation	No mutation detected		0	0	0	0	0	0
		PIK3CA		No mutation	No mutation detected		0	0	0	0	0	0
		PIK3R1		No mutation	No mutation detected		0	0	0	0	0	0
		PTEN		No mutation	No mutation detected		0	0	0	0	0	0
		STK11		No mutation	No mutation detected		0	0	0	0	0	0
KYSE510	Non-Basal	AKT1		No mutation	No mutation detected		0	0	0	0	0	0
		ALK		No mutation	No mutation detected		0	0	0	0	0	0
		BRAF		No mutation	No mutation detected		0	0	0	0	0	0
		CDKN2A	CNV-loss	No mutation_x000D_ but focal CDKN2A copy number loss_x000D_ described in COSMIC cell line database on KYSE-510 CIRCOS Plot_x000D_ and in the literature_x000D_ Tanaka H et al., Int J Cancer, 1997,70,437-442	No mutation detected_x000D_ Focal copy number loss at CDKN2A gene locus_x000D_ (Homozygous deletion limited to exon 1 of p16/INK4A and alternate exon 1 of p14/ARF)		-1	0	0	0	1	0
		CTNNB1		No mutation	No mutation detected		0	0	0	0	0	0
		DDR2		No mutation	No mutation detected		0	0	0	0	0	0
		EGFR		NM_005228.3 exon 21 : c.2105C>A;p.A702D	NM_005228.3 exon 21 : c.2105C>A;p.A702D	32	0	0	0	1	1	1
		ERBB2		No mutation	No mutation detected		0	0	0	0	0	0
		ERBB4		No mutation	No mutation detected		0	0	0	0	0	0
		FGFR2		No mutation	No mutation detected		0	0	0	0	0	0
		FGFR3		No mutation	No mutation detected		0	0	0	0	0	0
		H3F3A		No mutation	No mutation detected		0	0	0	0	0	0
		HIST1H3B		NM_003537.3 exon 1 : c.250C>T;p.R84C	NM_003537.3 exon 1 : c.250C>T;p.R84C	25	0	0	0	1	1	1
		HRAS		No mutation	No mutation detected		0	0	0	0	0	0
		IDH1		No mutation	No mutation detected		0	0	0	0	0	0
		IDH2		No mutation	No mutation detected		0	0	0	0	0	0
		KIT		NM_000222.2 exon 17 : _x000D_ c.2421G>A;p.= (K807K)_x000D_ (synonymous variant)	NM_000222.2 exon 17 : c.2421G>A;p.K807K _x000D_ (synonymous variant)	31	0	0	1	1	1	0
		KRAS		No mutation	No mutation detected		0	0	0	0	0	0
		MAP2K1		No mutation	No mutation detected		0	0	0	0	0	0
		MET		No mutation	No mutation detected		0	0	0	0	0	0
		NRAS		No mutation	No mutation detected		0	0	0	0	0	0
		PDGFRA		No mutation	No mutation detected		0	0	0	0	0	0
		PIK3CA		NM_006218.2 exon 10 : c.1633G>A;p.E545K	NM_006218.2 exon 10 : c.1633G>A;p.E545K	26	0	0	0	1	1	1
		PIK3R1		No mutation	No mutation detected		0	0	0	0	0	0
		PTEN		No mutation	No mutation detected		0	0	0	0	0	0
		STK11		No mutation	No mutation detected		0	0	0	0	0	0
LB771HNC	Non-Basal	AKT1		No mutation	No mutation detected		0	0	0	0	0	0
		ALK		No mutation	No mutation detected		0	0	0	0	0	0
		BRAF		No mutation	No mutation detected		0	0	0	0	0	0
		CDKN2A	Frameshift variant	NM_000077.4 exon 2 (p16/INK4A) : _x000D_ c.281delT;p.L94Rfs*52	NM_000077.4 exon 2 (p16/INK4A) : _x000D_ c.281delT;p.L94Rfs*52_x000D_ _x000D_ NM_058193.3 exon 2 (p14/ARF) :_x000D_ c.324delT;p.G109Vfs*63	99	0	0	0	1	1	1
		CTNNB1		No mutation	No mutation detected		0	0	0	0	0	0
		DDR2		No mutation	No mutation detected		0	0	0	0	0	0
		EGFR		No mutation	No mutation detected		0	0	0	0	0	0
		ERBB2		No mutation	No mutation detected		0	0	0	0	0	0
		ERBB4		No mutation	No mutation detected		0	0	0	0	0	0
		FGFR2		No mutation	No mutation detected		0	0	0	0	0	0
		FGFR3		No mutation	No mutation detected		0	0	0	0	0	0
		H3F3A		No mutation	No mutation detected		0	0	0	0	0	0
		HIST1H3B		No mutation	No mutation detected		0	0	0	0	0	0
		HRAS		No mutation	No mutation detected		0	0	0	0	0	0
		IDH1		No mutation	No mutation detected		0	0	0	0	0	0
		IDH2		No mutation	No mutation detected		0	0	0	0	0	0
		KIT		No mutation	No mutation detected		0	0	0	0	0	0
		KRAS		No mutation	No mutation detected		0	0	0	0	0	0
		MAP2K1		No mutation	No mutation detected		0	0	0	0	0	0
		MET		No mutation	No mutation detected		0	0	0	0	0	0
		NRAS		No mutation	No mutation detected		0	0	0	0	0	0
		PDGFRA		No mutation	No mutation detected		0	0	0	0	0	0
		PIK3CA		No mutation	No mutation detected		0	0	0	0	0	0
		PIK3R1		No mutation	No mutation detected		0	0	0	0	0	0
		PTEN		No mutation	No mutation detected		0	0	0	0	0	0
		STK11		No mutation	No mutation detected		0	0	0	0	0	0
RPMI2650	Non-Basal	AKT1		No mutation	No mutation detected		0	0	0	0	0	0
		ALK		No mutation	No mutation detected		0	0	0	0	0	0
		BRAF		No mutation	No mutation detected		0	0	0	0	0	0
		CDKN2A		No mutation	No mutation detected		0	0	0	0	0	0
		CTNNB1		No mutation	No mutation detected		0	0	0	0	0	0
		DDR2		No mutation	No mutation detected		0	0	0	0	0	0
		EGFR		No mutation	No mutation detected		0	0	0	0	0	0
		ERBB2		No mutation	No mutation detected		0	0	0	0	0	0
		ERBB4		No mutation	No mutation detected		0	0	0	0	0	0
		FGFR2		No mutation	No mutation detected		0	0	0	0	0	0
		FGFR3		No mutation	No mutation detected		0	0	0	0	0	0
		H3F3A		No mutation	No mutation detected		0	0	0	0	0	0
		HIST1H3B		No mutation	No mutation detected		0	0	0	0	0	0
		HRAS		No mutation	No mutation detected		0	0	0	0	0	0
		IDH1		No mutation	No mutation detected		0	0	0	0	0	0
		IDH2		No mutation	No mutation detected		0	0	0	0	0	0
		KIT		No mutation	No mutation detected		0	0	0	0	0	0
		KRAS		No mutation	No mutation detected		0	0	0	0	0	0
		MAP2K1		No mutation	No mutation detected		0	0	0	0	0	0
		MET		No mutation	No mutation detected		0	0	0	0	0	0
		NRAS		No mutation	No mutation detected		0	0	0	0	0	0
		PDGFRA		No mutation	No mutation detected		0	0	0	0	0	0
		PIK3CA		No mutation	No mutation detected		0	0	0	0	0	0
		PIK3R1		No mutation	No mutation detected		0	0	0	0	0	0
		PTEN		No mutation	No mutation detected		0	0	0	0	0	0
		STK11		NM_000455.4 exon 5 :_x000D_ c.613G>A;p.A205T	NM_000455.4 exon 5 :_x000D_ c.613G>A;p.A205T	48	0	0	0	1	1	1
SCC4	Basal	AKT1		No mutation	No mutation detected		0	0	0	0	0	0
		ALK		No mutation	No mutation detected		0	0	0	0	0	0
		BRAF		No mutation	No mutation detected		0	0	0	0	0	0
		CDKN2A		NM_000077.4 exon 3 (p16/INK4A) : _x000D_ c.458-7_461delinsA; p.?	NM_000077.4 exon 3 (p16/INK4A) : _x000D_ c.458-7_461delinsA; p.?_x000D_ _x000D_ No repercussion on p14/ARF (NM_058193.3) (3'UTR)	100	0	0	0	1	1	1
		CTNNB1		No mutation	No mutation detected		0	0	0	0	0	0
		DDR2		No mutation	No mutation detected		0	0	0	0	0	0
		EGFR		No mutation	No mutation detected		0	0	0	0	0	0
		ERBB2		No mutation	No mutation detected		0	0	0	0	0	0
		ERBB4		No mutation	No mutation detected		0	0	0	0	0	0
		FGFR2		No mutation	No mutation detected		0	0	0	0	0	0
		FGFR3		No mutation	No mutation detected		0	0	0	0	0	0
		H3F3A		No mutation	No mutation detected		0	0	0	0	0	0
		HIST1H3B		No mutation	No mutation detected		0	0	0	0	0	0
		HRAS		No mutation	No mutation detected		0	0	0	0	0	0
		IDH1		No mutation	No mutation detected		0	0	0	0	0	0
		IDH2		No mutation	No mutation detected		0	0	0	0	0	0
		KIT		No mutation	No mutation detected		0	0	0	0	0	0
		KRAS		No mutation	No mutation detected		0	0	0	0	0	0
		MAP2K1		No mutation	No mutation detected		0	0	0	0	0	0
		MET		No mutation	No mutation detected		0	0	0	0	0	0
		NRAS		No mutation	No mutation detected		0	0	0	0	0	0
		PDGFRA		No mutation	No mutation detected		0	0	0	0	0	0
		PIK3CA		No mutation	No mutation detected		0	0	0	0	0	0
		PIK3R1		No mutation	No mutation detected		0	0	0	0	0	0
		PTEN		No mutation	No mutation detected		0	0	0	0	0	0
		STK11		No mutation	No mutation detected		0	0	0	0	0	0
SCC9	Basal	AKT1		No mutation	No mutation detected		0	0	0	0	0	0
		ALK		No mutation	No mutation detected		0	0	0	0	0	0
		BRAF		No mutation	No mutation detected		0	0	0	0	0	0
		CDKN2A	CNV-loss	No mutation_x000D_ but focal CDKN2A copy number loss_x000D_ described in COSMIC cell line database on TE-10 CIRCOS Plot_x000D_ and in the literature_x000D_ Garnett MJ et al., Nature 2012,483,570-577_x000D_ Tsui IF, Head Neck, 2010,32(9),1143-1160	No mutation detected_x000D_ Focal copy number loss at CDKN2A gene locus_x000D_ (Homozygous deletion limited to exon 1 of p16/INK4A and alternate exon 1 of p14/ARF)		-1	0	0	0	1	0
		CTNNB1		No mutation	No mutation detected		0	0	0	0	0	0
		DDR2		No mutation	No mutation detected		0	0	0	0	0	0
		EGFR		No mutation	No mutation detected		0	0	0	0	0	0
		ERBB2		No mutation	No mutation detected		0	0	0	0	0	0
		ERBB4		No mutation	No mutation detected		0	0	0	0	0	0
		FGFR2		No mutation	No mutation detected		0	0	0	0	0	0
		FGFR3		No mutation	No mutation detected		0	0	0	0	0	0
		H3F3A		No mutation	No mutation detected		0	0	0	0	0	0
		HIST1H3B		No mutation	No mutation detected		0	0	0	0	0	0
		HRAS		NM_005343.3 exon 4 :_x000D_ c.398T>G;p.L133R	NM_005343.3 exon 4 :_x000D_ c.398T>G;p.L133R	50	0	0	0	1	1	1
		IDH1		No mutation	No mutation detected		0	0	0	0	0	0
		IDH2		No mutation	No mutation detected		0	0	0	0	0	0
		KIT		No mutation	No mutation detected		0	0	0	0	0	0
		KRAS		No mutation	No mutation detected		0	0	0	0	0	0
		MAP2K1		No mutation	No mutation detected		0	0	0	0	0	0
		MET		No mutation	No mutation detected		0	0	0	0	0	0
		NRAS		No mutation	No mutation detected		0	0	0	0	0	0
		PDGFRA		No mutation	No mutation detected		0	0	0	0	0	0
		PIK3CA		No mutation	No mutation detected		0	0	0	0	0	0
		PIK3R1		No mutation	No mutation detected		0	0	0	0	0	0
		PTEN		No mutation	No mutation detected		0	0	0	0	0	0
		STK11		No mutation	No mutation detected		0	0	0	0	0	0
SCC15	Basal	AKT1		No mutation	No mutation detected		0	0	0	0	0	0
		ALK		No mutation	No mutation detected		0	0	0	0	0	0
		BRAF		No mutation	No mutation detected		0	0	0	0	0	0
		CDKN2A		No mutation	No mutation detected		0	0	0	0	0	0
		CTNNB1		No mutation	No mutation detected		0	0	0	0	0	0
		DDR2		No mutation	No mutation detected		0	0	0	0	0	0
		EGFR		No mutation_x000D_ but EGFR high-level copy number gain_x000D_ described in the literature only_x000D_ Tsui IF, Head Neck, 2010,32(9),1143-1160_x000D_ but not in COSMIC cell line database_x000D_ on SCC-15 CIRCOS Plot	No mutation detected_x000D_ Possible copy number gain at EGFR_x000D_ exons 18 to 21_x000D_ (data infered from comparison of read depth values between cell lines)		1	0	0	0	1	0
		ERBB2		No mutation	No mutation detected		0	0	0	0	0	0
		ERBB4		No mutation	No mutation detected		0	0	0	0	0	0
		FGFR2		No mutation	No mutation detected		0	0	0	0	0	0
		FGFR3		No mutation	No mutation detected		0	0	0	0	0	0
		H3F3A		No mutation	No mutation detected		0	0	0	0	0	0
		HIST1H3B		No mutation	No mutation detected		0	0	0	0	0	0
		HRAS		No mutation	No mutation detected		0	0	0	0	0	0
		IDH1		No mutation	No mutation detected		0	0	0	0	0	0
		IDH2		No mutation	No mutation detected		0	0	0	0	0	0
		KIT		No mutation	No mutation detected		0	0	0	0	0	0
		KRAS		No mutation	No mutation detected		0	0	0	0	0	0
		MAP2K1		No mutation	No mutation detected		0	0	0	0	0	0
		MET		No mutation	No mutation detected		0	0	0	0	0	0
		NRAS		No mutation	No mutation detected		0	0	0	0	0	0
		PDGFRA		No mutation	No mutation detected		0	0	0	0	0	0
		PIK3CA		No mutation	No mutation detected		0	0	0	0	0	0
		PIK3R1		No mutation	No mutation detected		0	0	0	0	0	0
		PTEN		No mutation	No mutation detected		0	0	0	0	0	0
		STK11		No mutation	No mutation detected		0	0	0	0	0	0
SCC25	Basal	AKT1		No mutation	No mutation detected		0	0	0	0	0	0
		ALK		No mutation	No mutation detected		0	0	0	0	0	0
		BRAF		No mutation	No mutation detected		0	0	0	0	0	0
		CDKN2A	CNV-loss	No mutation_x000D_ but CDKN2A copy number loss_x000D_ described in the literature only_x000D_ Garnett MJ et al., Nature 2012,483,570-577_x000D_ Nichols AC et al., Arch Otolaryngol Head Neck Surg 2012,138,732-739_x000D_ Tsui IF, Head Neck, 2010,32(9),1143-1160_x000D_ but not in COSMIC cell line database_x000D_ on SCC-25 CIRCOS Plot	No mutation detected_x000D_ Copy number loss at CDKN2A gene locus_x000D_ (Homozygous deletion of all the exons encoding p16/INK4a._x000D_ Alternative exon 1 coding for the N-term part of p14/ARF protein is conserved)		-1	0	0	0	1	0
		CTNNB1		No mutation	No mutation detected		0	0	0	0	0	0
		DDR2		No mutation	No mutation detected		0	0	0	0	0	0
		EGFR		No mutation	No mutation detected		0	0	0	0	0	0
		ERBB2		No mutation	No mutation detected		0	0	0	0	0	0
		ERBB4		No mutation	No mutation detected		0	0	0	0	0	0
		FGFR2		No mutation	No mutation detected		0	0	0	0	0	0
		FGFR3		No mutation	No mutation detected		0	0	0	0	0	0
		H3F3A		No mutation	No mutation detected		0	0	0	0	0	0
		HIST1H3B		No mutation	No mutation detected		0	0	0	0	0	0
		HRAS		No mutation	No mutation detected		0	0	0	0	0	0
		IDH1		No mutation	No mutation detected		0	0	0	0	0	0
		IDH2		No mutation	No mutation detected		0	0	0	0	0	0
		KIT		No mutation	No mutation detected		0	0	0	0	0	0
		KRAS		No mutation	No mutation detected		0	0	0	0	0	0
		MAP2K1		No mutation	No mutation detected		0	0	0	0	0	0
		MET		No mutation	No mutation detected		0	0	0	0	0	0
		NRAS		No mutation	No mutation detected		0	0	0	0	0	0
		PDGFRA		No mutation	No mutation detected		0	0	0	0	0	0
		PIK3CA		No mutation	No mutation detected		0	0	0	0	0	0
		PIK3R1		No mutation	No mutation detected		0	0	0	0	0	0
		PTEN		No mutation	No mutation detected		0	0	0	0	0	0
		STK11		No mutation	No mutation detected		0	0	0	0	0	0
TE4	Non-Basal	AKT1		No mutation	No mutation detected		0	0	0	0	0	0
		ALK		No mutation	No mutation detected		0	0	0	0	0	0
		BRAF		No mutation	No mutation detected		0	0	0	0	0	0
		CDKN2A		No mutation	No mutation detected		0	0	0	0	0	0
		CTNNB1		No mutation	No mutation detected		0	0	0	0	0	0
		DDR2		NM_006182.2 exon 8 :_x000D_ c.785A>G; p.E262G	NM_006182.2 exon 8 :_x000D_ c.785A>G; p.E262G	65	0	0	0	1	1	1
		EGFR		No mutation	No mutation detected		0	0	0	0	0	0
		ERBB2		No mutation_x000D_ but ERBB2 copy number gain_x000D_ described in COSMIC cell line database on TE-4 CIRCOS Plot	No mutation detected_x000D_ Possible copy number gain at ERBB2_x000D_ exons 19 to 21_x000D_ (data infered from comparison of read depth values between cell lines)		1	0	0	0	1	0
		ERBB4		No mutation	No mutation detected		0	0	0	0	0	0
		FGFR2		No mutation	No mutation detected		0	0	0	0	0	0
		FGFR3		No mutation	No mutation detected		0	0	0	0	0	0
		H3F3A		No mutation	No mutation detected		0	0	0	0	0	0
		HIST1H3B		No mutation	No mutation detected		0	0	0	0	0	0
		HRAS		No mutation	No mutation detected		0	0	0	0	0	0
		IDH1		No mutation	No mutation detected		0	0	0	0	0	0
		IDH2		NM_002168.3 exon 3 :_x000D_ c.312C>T;p.T104T_x000D_ (synonymous variant)_x000D_ (position not covered by THS NGS panel)	No mutation detected		0	1	1	0	0	0
		KIT		No mutation	No mutation detected		0	0	0	0	0	0
		KRAS		No mutation	No mutation detected		0	0	0	0	0	0
		MAP2K1		No mutation	No mutation detected		0	0	0	0	0	0
		MET		No mutation	No mutation detected		0	0	0	0	0	0
		NRAS		No mutation	No mutation detected		0	0	0	0	0	0
		PDGFRA		NM_006206.4 exon 8 :_x000D_ c.1183G>T;p.V395L_x000D_ (position not covered by THS NGS panel)	No mutation detected		0	1	0	0	0	1
		PIK3CA		No mutation	No mutation detected		0	0	0	0	0	0
		PIK3R1		No mutation	No mutation detected		0	0	0	0	0	0
		PTEN		NM_000314.6 exon 9 :_x000D_ c.1211G>T;p.*404Lext*8	NM_000314.6 exon 9 :_x000D_ c.1211G>T;p.*404Lext*8	47	0	0	0	1	1	1
		STK11		NM_0004555.4 exon 6 :_x000D_ c.837delC;p.P281Rfs*6	NM_0004555.4 exon 6 :_x000D_ c.837delC;p.P281Rfs*6	100	0	0	0	1	1	1
TE5	Non-Basal	AKT1		No mutation	No mutation detected		0	0	0	0	0	0
		ALK		No mutation	No mutation detected		0	0	0	0	0	0
		BRAF		No mutation	No mutation detected		0	0	0	0	0	0
		CDKN2A	CNV-loss	No mutation_x000D_ but CDKN2A copy number loss_x000D_ described in COSMIC cell line database on TE-5 CIRCOS Plot_x000D_ and in the literature_x000D_ Garnett MJ et al., Nature 2012,483,570-577	No mutation detected_x000D_ Copy number loss at CDKN2A gene locus_x000D_ (Homozygous deletion of all the exons encoding p16/INK4a._x000D_ Alternative exon 1 coding for the N-term part of p14/ARF protein is conserved)		-1	0	0	0	1	0
		CTNNB1		No mutation	No mutation detected		0	0	0	0	0	0
		DDR2		No mutation	No mutation detected		0	0	0	0	0	0
		EGFR		NM_005228.3 exon 20 : _x000D_ c.2457G>A;p.V819V_x000D_ (synonymous variant)	NM_005228.3 exon 20 : _x000D_ c.2457G>A;p.V819V	37	0	0	1	1	1	0
		ERBB2		No mutation	No mutation detected		0	0	0	0	0	0
		ERBB4		No mutation	No mutation detected		0	0	0	0	0	0
		FGFR2		No mutation	No mutation detected		0	0	0	0	0	0
		FGFR3		No mutation	No mutation detected		0	0	0	0	0	0
		H3F3A		No mutation	No mutation detected		0	0	0	0	0	0
		HIST1H3B		No mutation	No mutation detected		0	0	0	0	0	0
		HRAS		No mutation	No mutation detected		0	0	0	0	0	0
		IDH1		No mutation	No mutation detected		0	0	0	0	0	0
		IDH2		No mutation	No mutation detected		0	0	0	0	0	0
		KIT		No mutation	No mutation detected		0	0	0	0	0	0
		KRAS		No mutation	No mutation detected		0	0	0	0	0	0
		MAP2K1		No mutation	No mutation detected		0	0	0	0	0	0
		MET		NM_001127500.1 exon 11 :_x000D_ c.2445G>C;p.E815D_x000D_ (position not covered by THS panel)	No mutation detected		0	1	0	0	0	1
		NRAS		No mutation	No mutation detected		0	0	0	0	0	0
		PDGFRA		No mutation	No mutation detected		0	0	0	0	0	0
		PIK3CA		NM_006218.2 exon 10 :_x000D_ c.1633G>A;p.E545K	NM_006218.2 exon 10 :_x000D_ c.1633G>A;p.E545K	55	0	0	0	1	1	1
		PIK3R1		No mutation	No mutation detected		0	0	0	0	0	0
		PTEN		No mutation	No mutation detected		0	0	0	0	0	0
		STK11		No mutation	No mutation detected		0	0	0	0	0	0
TE6	Non-Basal	AKT1		No mutation	No mutation detected		0	0	0	0	0	0
		ALK		No mutation	No mutation detected		0	0	0	0	0	0
		BRAF		No mutation	No mutation detected		0	0	0	0	0	0
		CDKN2A	CNV-loss	No mutation_x000D_ but CDKN2A copy number loss_x000D_ described in COSMIC cell line database on TE-6 CIRCOS Plot_x000D_ and in the literature_x000D_ Garnett MJ et al., Nature 2012,483,570-577	No mutation detcted_x000D_ Copy number loss at CDKN2A gene locus_x000D_ (Homozygous deletion for the entire gene coding sequence coding both p16/INK4a and p14/ARF)		-1	0	0	0	1	0
		CTNNB1		No mutation	No mutation detected		0	0	0	0	0	0
		DDR2		No mutation	No mutation detected		0	0	0	0	0	0
		EGFR		No mutation	No mutation detected		0	0	0	0	0	0
		ERBB2		No mutation	No mutation detected		0	0	0	0	0	0
		ERBB4		No mutation	No mutation detected		0	0	0	0	0	0
		FGFR2	synonymous	NM_000141.4 exon 4 :_x000D_ c.288C>T.p.G96G_x000D_ (synonymous variant)_x000D_ (position not covered by THS panel)	No mutation detected		0	1	1	0	0	0
		FGFR3	misense	NM_000142.4 exon 13 :_x000D_ c.1681G>A;p.G561S_x000D_ (position not covered by THS panel)	No mutation detected		0	1	0	0	0	1
		H3F3A		No mutation	No mutation detected		0	0	0	0	0	0
		HIST1H3B		No mutation	No mutation detected		0	0	0	0	0	0
		HRAS		No mutation	No mutation detected		0	0	0	0	0	0
		IDH1		No mutation	No mutation detected		0	0	0	0	0	0
		IDH2		No mutation	No mutation detected		0	0	0	0	0	0
		KIT		No mutation	No mutation detected		0	0	0	0	0	0
		KRAS		No mutation	No mutation detected		0	0	0	0	0	0
		MAP2K1		No mutation	No mutation detected		0	0	0	0	0	0
		MET		No mutation	No mutation detected		0	0	0	0	0	0
		NRAS		No mutation	No mutation detected		0	0	0	0	0	0
		PDGFRA		No mutation	No mutation detected		0	0	0	0	0	0
		PIK3CA		No mutation	No mutation detected		0	0	0	0	0	0
		PIK3R1		No mutation	No mutation detected		0	0	0	0	0	0
		PTEN		No mutation	No mutation detected		0	0	0	0	0	0
		STK11		No mutation	No mutation detected		0	0	0	0	0	0
TE10	Non-Basal	AKT1		No mutation	No mutation detected		0	0	0	0	0	0
		ALK		No mutation	No mutation detected		0	0	0	0	0	0
		BRAF		No mutation	No mutation detected		0	0	0	0	0	0
		CDKN2A	CNV-loss	No mutation_x000D_ but CDKN2A copy number loss_x000D_ described in COSMIC cell line database on TE-10 CIRCOS Plot_x000D_ and in the literature_x000D_ Garnett MJ et al., Nature 2012,483,570-577	No mutation detected_x000D_ Copy number loss at CDKN2A gene locus_x000D_ (Homozygous deletion for the entire gene coding sequence coding both p16/INK4a and p14/ARF)		-1	0	0	0	1	0
		CTNNB1		No mutation	No mutation detected		0	0	0	0	0	0
		DDR2		No mutation	No mutation detected		0	0	0	0	0	0
		EGFR		No mutation	No mutation detected		0	0	0	0	0	0
		ERBB2		No mutation	No mutation detected		0	0	0	0	0	0
		ERBB4		No mutation	No mutation detected		0	0	0	0	0	0
		FGFR2		No mutation	No mutation detected		0	0	0	0	0	0
		FGFR3		No mutation	No mutation detected		0	0	0	0	0	0
		H3F3A		No mutation	No mutation detected		0	0	0	0	0	0
		HIST1H3B		No mutation	No mutation detected		0	0	0	0	0	0
		HRAS		No mutation	No mutation detected		0	0	0	0	0	0
		IDH1		No mutation	No mutation detected		0	0	0	0	0	0
		IDH2		No mutation	No mutation detected		0	0	0	0	0	0
		KIT		No mutation	No mutation detected		0	0	0	0	0	0
		KRAS		No mutation	No mutation detected		0	0	0	0	0	0
		MAP2K1		No mutation	No mutation detected		0	0	0	0	0	0
		MET		No mutation	No mutation detected		0	0	0	0	0	0
		NRAS		No mutation	No mutation detected		0	0	0	0	0	0
		PDGFRA		No mutation	No mutation detected		0	0	0	0	0	0
		PIK3CA		No mutation	No mutation detected		0	0	0	0	0	0
		PIK3R1		No mutation	No mutation detected		0	0	0	0	0	0
		PTEN		No mutation	No mutation detected		0	0	0	0	0	0
		STK11		No mutation	No mutation detected		0	0	0	0	0	0
TE14	Non-Basal	AKT1		N/A	No mutation detected		0	0	0	0	0	0
		ALK		N/A	No mutation detected		0	0	0	0	0	0
		BRAF		N/A	No mutation detected		0	0	0	0	0	0
		CDKN2A		N/A	No mutation detected_x000D_ Copy number loss at CDKN2A gene locus_x000D_ (Homozygous deletion for the entire gene coding sequence coding both p16/INK4a and p14/ARF)		-1	0	0	0	1	0
		CTNNB1		N/A	No mutation detected		0	0	0	0	0	0
		DDR2		N/A	No mutation detected		0	0	0	0	0	0
		EGFR		No mutation in EGFR exons 18 to 21_x000D_ Sudo T et al., EJSO 2007,33,44-48	No mutation detected		0	0	0	0	0	0
		ERBB2		N/A	No mutation detected		0	0	0	0	0	0
		ERBB4		N/A	No mutation detected		0	0	0	0	0	0
		FGFR2		N/A	No mutation detected		0	0	0	0	0	0
		FGFR3		N/A	No mutation detected		0	0	0	0	0	0
		H3F3A		N/A	No mutation detected		0	0	0	0	0	0
		HIST1H3B		N/A	No mutation detected		0	0	0	0	0	0
		HRAS		N/A	No mutation detected		0	0	0	0	0	0
		IDH1		N/A	No mutation detected		0	0	0	0	0	0
		IDH2		N/A	No mutation detected		0	0	0	0	0	0
		KIT		N/A	No mutation detected		0	0	0	0	0	0
		KRAS		N/A	No mutation detected		0	0	0	0	0	0
		MAP2K1		N/A	No mutation detected		0	0	0	0	0	0
		MET		N/A	No mutation detected		0	0	0	0	0	0
		NRAS		N/A	No mutation detected		0	0	0	0	0	0
		PDGFRA		N/A	No mutation detected		0	0	0	0	0	0
		PIK3CA		No mutation in PIK3CA exons 10 and 21_x000D_ Mori R et al., J Surg Res 2008,145,320-326	No mutation detected		0	0	0	0	0	0
		PIK3R1		N/A	No mutation detected		0	0	0	0	0	0
		PTEN		N/A	No mutation detected		0	0	0	0	0	0
		STK11		N/A	No mutation detected		0	0	0	0	0	0
TT	Non-Basal	AKT1		No mutation	No mutation detected		0	0	0	0	0	0
		ALK		No mutation	No mutation detected		0	0	0	0	0	0
		BRAF		No mutation	No mutation detected		0	0	0	0	0	0
		CDKN2A		No mutation	No mutation detected		0	0	0	0	0	0
		CTNNB1		No mutation	No mutation detected		0	0	0	0	0	0
		DDR2		No mutation	No mutation detected		0	0	0	0	0	0
		EGFR		NM_005228.3 exon 8 : _x000D_ c.979A>G;p.K327E_x000D_ (position not covered by THS NGS panel)	No mutation detected		0	1	0	0	0	1
		ERBB2		No mutation	No mutation detected		0	0	0	0	0	0
		ERBB4		No mutation	No mutation detected		0	0	0	0	0	0
		FGFR2		No mutation	No mutation detected		0	0	0	0	0	0
		FGFR3		No mutation	No mutation detected		0	0	0	0	0	0
		H3F3A		No mutation	No mutation detected		0	0	0	0	0	0
		HIST1H3B		No mutation	No mutation detected		0	0	0	0	0	0
		HRAS		No mutation	No mutation detected		0	0	0	0	0	0
		IDH1		No mutation	No mutation detected		0	0	0	0	0	0
		IDH2		No mutation	No mutation detected		0	0	0	0	0	0
		KIT		No mutation	No mutation detected		0	0	0	0	0	0
		KRAS		No mutation	No mutation detected		0	0	0	0	0	0
		MAP2K1		No mutation	No mutation detected		0	0	0	0	0	0
		MET		No mutation	No mutation detected		0	0	0	0	0	0
		NRAS		No mutation	No mutation detected		0	0	0	0	0	0
		PDGFRA		No mutation	No mutation detected		0	0	0	0	0	0
		PIK3CA		No mutation	No mutation detected		0	0	0	0	0	0
		PIK3R1		No mutation	No mutation detected		0	0	0	0	0	0
		PTEN		No mutation	No mutation detected		0	0	0	0	0	0
		STK11		No mutation	No mutation detected		0	0	0	0	0	0
